# Supplementary material for: Humans homozygous for rare or common hypomorphic IL23R variants are prone to tuberculosis
Source: J Exp Med. 2026 Jul 9;223(8):e20252236. doi: 10.1084/jem.20252236 (PMC13348821; doi:10.1084/jem.20252236)
Supplement: Table S1 — shows IL23R variants in the diverse cohorts of patients. [file jem_20252236_tables1.xlsx]

## Sheet: Sup Table 1
	Table S1. IL23R variants in the diverse cohorts of patients
			N_Homozygotes
			TB	MSMD	CMC	Whipple	Virus	Mtb Infected	Othera
		Variant	N=1,874	N=901	N=356	N=32	N=7,514	N=317	N=13,052
		C115Y	0	2	0	0	0	0	0
		c.367+1G>A	0	1	0	0	0	0	0
		E269*	0	0	2	0	0	0	0
		c.1149-1G>A	0	0	1	0	0	0	0
		Q3Hb	505	246	84	9	2004	85	3581
		A55T	0	0	0	0	0	0	0
		R86Q	0	0	0	0	0	0	0
		G149R	0	0	0	0	1	0	1
		K150T	0	0	0	0	0	0	0
		V159M	0	0	0	0	0	0	0
		V160A	0	0	0	0	0	0	0
		L193F	0	0	0	0	0	0	1
		A199V	0	0	0	0	1	0	0
		S221F	0	0	0	0	0	0	0
		G300V	4	0	0	0	0	0	1
		P306S	0	0	0	0	0	0	0
		L310Pb	1509	716	276	29	5801	267	10109
		R381Qb	7	2	2	1	26	3	57
		V362Ib	4	0	1	0	4	0	8
		L372F	0	0	0	0	0	0	0
		I373F	0	0	0	0	0	0	0
		Q487H	0	0	0	0	1	0	0
		S559R	0	0	0	0	0	0	0
		aOther non-intramacrophagic infections
		bCommon variant (also indicated with gray shading)
