# Supplementary material for: Humans homozygous for rare or common hypomorphic IL23R variants are prone to tuberculosis
Source: J Exp Med. 2026 Jul 9;223(8):e20252236. doi: 10.1084/jem.20252236 (PMC13348821; doi:10.1084/jem.20252236)
Supplement: Table S2 — shows results of association analyses for TB, MSMD, CMC, Whipple’s disease, and severe viral infections in the HGID cohort. [file jem_20252236_tables2.xlsx]

## Sheet: Sup Table 2
	Table S2. Results of association analyses for TB, MSMD, CMC, Whipple’s disease, and severe viral infections in the HGID cohort
	Variants	Disease cohort*	OR [95%CI]	Pval	AAF	Cases_	Cases_	Cases_	Controls_	Controls_	Controls_
						0/0	0/1	1/1	0/0	0/1	1/1
	Weighted Burden	CMC	-	0.676	-	-	-	-	-	-	-
	G149R	CMC	0.4 [0 – 1E6]	0.895	0.0048	355	1	0	20682	199	2
	G300V	CMC	0.4 [0 – 1E7]	0.908	0.000165	356	0	0	20877	5	1
	R381Q	CMC	1.5 [0.3 - 7.7]	0.646	0.053	311	43	2	18764	2033	86
	Weighted Burden	MSMD	-	0.435	-	-	-	-	-	-	-
	G149R	MSMD	0.4 [0 - 874.6]	0.795	0.00487	892	9	0	20682	199	2
	G300V	MSMD	0.3 [0 - 636.5]	0.779	0.000161	901	0	0	20877	5	1
	R381Q	MSMD	0.7 [0.2 - 2.1]	0.482	0.0531	793	106	2	18764	2033	86
	Weighted Burden	Virus	-	0.611	-	-	-	-	-	-	-
	G149R	Virus	5.8 [0.1 - 303.3]	0.387	0.00531	7428	85	1	5440	51	0
	R381Q	Virus	0.9 [0.5 - 1.5]	0.604	0.054	6747	741	26	4903	564	24
	Weighted Burden	Whipple	-	0.459	-	-	-	-	-	-	-
	G149R	Whipple	0.4 [0 - 9E101]	0.993	0.00485	32	0	0	20682	199	2
	G300V	Whipple	0.4 [0 - 2E74]	0.991	0.000167	32	0	0	20877	5	1
	R381Q	Whipple	3.4 [0.1 - 82.9]	0.458	0.0529	26	5	1	18764	2033	86
	Weighted Burden	TB	-	0.0382	-	-	-	-	-	-	-
	G149R	TB	0.4 [0 - 2580.3]	0.821	0.00481	1858	16	0	20682	199	2
	G300V	TB	26.5 [4.2 - 167]	0.000491	0.00033	1870	0	4	20877	5	1
	R381Q	TB	1.1 [0.5 - 2.6]	0.818	0.0512	1757	110	7	18764	2033	86
	Analyses were performed for homozygosity of the G149R, G300V, and R381Q variants under a recessive model and witha weighted gene-level burden test (no homozygotes for L372F were identified in the HGID cohort). No significant association was detected for MSMD, CMC, Whipple disease or severe viral infections. At individual variant level, only G300V was significantly associated with TB. The small nu…
	*For TB, CMC, MSMD and Whipple’s disease, the controls are individuals that are healthy or suffering from non-intramacrophagic diseases. For Virus, the controls are individuals that are healthy or suffering from non-viral and non-TB disease
